# Supplementary material for: Revealing the diversity of Parasmittina Osburn, 1952 (Bryozoa, Cheilostomatida) from the Southwest Atlantic: Species complexes, non-native and new species
Source: PLoS One. 2024 Aug 8;19(8):e0304347. doi: 10.1371/journal.pone.0304347 (PMC11309475; doi:10.1371/journal.pone.0304347)
Supplement: S1 Table — (XLSX) [file pone.0304347.s001.xlsx]

## Sheet: P. abrolhosensis
Morphometric data of Parasmittina abrolhosensis Ramalho, Taylor, & Moraes in Ramalho et al., 2018.
Specimen: USNM 8558
Values given in millimeters for the N measurements taken
Avicularia abbreviations: Av1 = small elongate; Av2 = small subtriangular bulbous; Av3 = small subtriangular; Av4 = large spatulate; Av5 = vicarious spatulate
N	ZL	ZW	OL	OW	Av1 L	Av1 W	Av3 L	Av3 W	Av4 L	Av4 W	Av5 L	Av5 W	Ov L	Ov W
1	0.550	0.400	0.123	0.090	0.159	0.007	0.381	0.077	0.374	0.083	0.521	0.135	0.157	0.167
2	0.550	0.390	0.114	0.082	0.102	0.009	0.365	0.073	0.366	0.073			0.165	0.230
3	0.485	0.463	0.103	0.094	0.118	0.008			0.223	0.051			0.200	0.180
4	0.477	0.425	0.114	0.107	0.148	0.013			0.171	0.046
5	0.493	0.276	0.109	0.100	0.118	0.006			0.200	0.048
6	0.465	0.345	0.092	0.092	0.150	0.012			0.182	0.058
7	0.582	0.348			0.150	0.007			0.211	0.056
8	0.369	0.391							0.218	0.048
9	0.544	0.370
10	0.513	0.337
11	0.581	0.357
12	0.545	0.342
13
14
15
Specimen: USNM 8559
N	ZL	ZW	OL	OW	Av1 L	Av1 W	Av3 L	Av3 W	Av4 L	Av4 W	Av5 L	Av5 W	Ov L	Ov W
1	0.733	0.511	0.104	0.093	0.250	0.028	0.104	0.015	0.400	0.073			0.184	0.273
2	0.679	0.538	0.105	0.104	0.180	0.019	0.94	0.011					0.172	0.223
3	0.749	0.508	0.113	0.109	0.155	0.014	0.110	0.016					0.209	0.261
4	0.477	0.389	0.117	0.105	0.162	0.012	0.104	0.013					0.173	0.218
5	0.606	0.330	0.120	0.125	0.122	0.029	0.106	0.017
6	0.570	0.420	0.139	0.100	0.133	0.025	0.113	0.015
7	0.599	0.384	0.136	0.094	0.188	0.017	0.101	0.017
8	0.462	0.273			0.162	0.009	0.104	0.024
9	0.555	0.429			0.118	0.020	0.097	0.012
10	0.604	0.390			0.127	0.018	0.073	0.011
11	0.398	0.410			0.214	0.019
12	0.464	0.508			0.145	0.024
13	0.484	0.318			0.205	0.011
14					0.186	0.019
15					0.177	0.014
Specimen: UFBA 2877
N	ZL	ZW	OL	OW	Av1 L	Av1 W	Av2 L	Av2 L	Av3 L	Av3 W	Av4 L	Av4 W	Av5 L	Av5 W	Ov L	Ov W
1	0.606	0.287	0.093	0.094	0.108	0.020	0.098	0.052	0.093	0.026	0.201	0.048			0.155	0.229
2	0.419	0.350	0.085	0.084	0.099	0.020	0.083	0.042	0.093	0.026					0.175	0.203
3	0.456	0.305	0.091	0.095	0.093	0.014	0.112	0.050	0.082	0.028					0.193	0.208
4	0.493	0.286	0.078	0.092	0.125	0.020	0.086	0.055	0.091	0.029					0.162	0.224
5	0.349	0.351	0.091	0.102	0.098	0.016	0.114	0.056	0.073	0.027					0.148	0.218
6	0.338	0.357	0.089	0.103	0.098	0.022	0.113	0.054	0.088	0.029					0.177	0.227
7	0.411	0.411	0.098	0.093	0.109	0.021	0.106	0.052	0.102	0.031					0.154	0.209
8	0.339	0.363	0.089	0.104	0.110	0.018	0.123	0.049	0.086	0.030					0.182	0.206
9	0.414	0.240	0.093	0.104	0.137	0.017	0.105	0.052	0.102	0.032					0.152	0.216
10	0.352	0.328	0.100	0.109	0.141	0.015	0.098	0.044	0.102	0.033					0.153	0.205
11	0.348	0.237	0.107	0.096	0.104	0.015			0.093	0.028					0.152	0.217
12	0.433	0.393	0.105	0.087	0.139	0.011			0.082	0.033					0.156	0.213
13	0.596	0.267	0.103	0.094	0.144	0.013			0.101	0.033					0.149	0.224
14	0.351	0.297	0.102	0.084	0.117	0.018			0.075	0.031					0.156	0.205
15	0.370	0.299	0.104	0.092	0.146	0.022			0.085	0.024					0.151	0.207

## Sheet: P. alba
Morphometric data of Parasmittina alba Ramalho, Muricy & Taylor, 2011
Specimen: UFBA 5010
Values given in millimeters for the N measurements taken
Avicularia abbreviations: Av1 = small subtriangular; Av2 = small spatulate; Av3 = large spatulate.
N	ZL	ZW	OL	OW	Av1 L	Av1 W	Av2 L	Av2 W	Av3 L	Av3 W	Ov L	Ov W
1	0.583	0.225	0.079	0.089	0.093	0.041			0.355	0.085
2	0.486	0.257	0.075	0.082					0.304	0.075
3	0.549	0.255	0.098	0.090
4	0.520	0.252	0.077	0.101
5	0.503	0.242	0.085	0.096
6	0.442	0.292	0.079	0.098
7	0.417	0.252	0.090	0.093
8	0.403	0.300	0.081	0.107
9	0.395	0.289	0.085	0.089
10	0.465	0.258	0.085	0.079
11	0.360	0.343	0.080	0.086
12	0.341	0.380	0.097	0.083
13	0.378	0.415	0.089	0.090
14	0.363	0.345	0.091	0.090
15	0.424	0.355	0.085	0.094

## Sheet: P. bimucronata
Morphometric data of Parasmittina bimucronata (Hincks, 1884)
Specimen: UFBA 946
Values given in millimeters for the N measurements taken
Avicularia abbreviations: Av1 = small subtriangular; Av2 = small oblong; Av3 = large sublanceolate.
N	ZL	ZW	OL	OW	Av1 L	Av1 W	Av2 L	Av2 W	Av3 L	Av3 W	Ov L	Ov W
1	0.368	0.256	0.086	0.125	89831	47449	0.103	0.046	0.335	0.073	0.188	0.227
2	0.386	0.191	0.079	0.107	110469	52648	0.100	0.053	0.395	0.056	0.205	0.233
3	0.448	0.264	0.094	0.099	144166	69272	0.105	0.037	0.325	0.064	0.184	0.248
4	0.348	0.262	0.076	0.106	117205	64573	0.106	0.049	0.383	0.048	0.210	0.274
5	0.430	0.275	0.079	0.106	124948	63177	0.102	0.051	0.299	0.061	0.196	0.293
6	0.430	0.242	0.080	0.118	111873	52958	0.111	0.044	0.217	0.048	0.187	0.285
7	0.347	0.242	0.086	0.089	126442	52768			0.279	0.037	0.194	0.258
8	0.344	0.143	0.080	0.094	143750	42880			0.384	0.034	0.209	0.248
9	0.316	0.216	0.084	0.087	105206	42935			0.359	0.042	0.194	0.282
10	0.239	0.252	0.090	0.086	130949	44611			0.313	0.047	0.186	0.216
11	0.224	0.206	0.099	0.086	110845	33826			0.472	0.058	0.194	0.252
12	0.292	0.315	0.086	0.101	106072	53962			0.468	0.050	0.150	0.243
13	0.553	0.308	0.097	0.97	117313	62927			0.383	0.059	0.209	0.258
14	0.557	0.204	0.099	0.096	91566	54495			0.421	0.061	0.199	0.272
15	0.695	0.274	0.091	0.109	124857	46194			0.418	0.068	0.204	0.233

## Sheet: P. dubitata
Morphometric data of Parasmittina dubitata Hayward, 1980
Specimen: . Uncatalogued
Values given in millimeters for the N measurements taken
Avicularia abbreviations: Av1 =oblong to spatulate ; Av2 = small spatulate; Av3 = sublanceolate .
N	ZL	ZW	OL	OW	Av1 L	Av1 W	Av2 L	Av2 W	Av3 L	Av3 W	Av4 L	Av4 W	Ov L	Ov W
1	0.545	0.259	0.101	0.118	0.115	0.030	0.065	0.026	0.241	0.123	0.266	0.110
2	0.364	0.382	0.120	0.123	0.067	0.037	0.073	0.032
3	0.311	0.255	0.104	0.105	0.091	0.046	0.056	0.027
4	0.333	0.277	0.101	0.086	0.098	0.040	0.072	0.033
5	0.479	0.215	0.100	0.106	0.079	0.023
6	0.519	0.255	0.105	0.104	0.112	0.017
7	0.369	0.240	0.093	0.111	0.073	0.038
8	0.305	0.253			0.106	0.035
9					0.093	0.033
10					0.059	0.041
11					0.131	0.025
12					0.127	0.020
13					0.095	0.024
14					0.122	0.032
15					0.119	0.021

## Sheet: P. ligulata
Morphometric data of Parasmittina ligulata (Ridley, 1881) comb. nov.
Specimen: . Uncatalogued
Values given in millimeters for the N measurements taken
Avicularia abbreviations: Av1 =elongated; Av2 = elliptic; Av3 = sublanceolate .
N	ZL	ZW	OL	OW	Av1 L	Av1 W	Av2 L	Av2 W	Av3 L	Av3 W	Ov L	Ov W
1	0.436	0.324	0.063	0.087	0.151	0.015	0.077	0.017	0.425	0.025	0.195	0.202
2	0.551	0.402	0.112	0.090	0.162	0.017	0.079	0.017			0.175	0.212
3	0.527	0.454	0.086	0.096	0.206	0.023	0.084	0.013			0.171	0.197
4	0.525	0.462	0.111	0.074	0.210	0.021	0.074	0.019			0.211	0.163
5	0.603	0.317			0.167	0.032	0.068	0.018			0.176	0.166
6	0.407	0.366			0.188	0.024	0.082	0.021
7	0.489	0.283			0.108	0.029	0.086	0.018
8	0.449	0.348			0.123	0.015	0.084	0.025
9	0.478	0.314			0.183	0.021	0.116	0.015
10	0.381	0.265			0.131	0.023	0.060	0.014
11	0.393	0.209					0.098	0.013
12	0.441	0.252
13	0.473	0.307
14	0.399	0.288
15	0.324	0.266

## Sheet: P. longirostrata
Morphometric data of Parasmittina longirostrata Liu in Liu, Yin & Ma, 2001
Specimen: UFBA 5444
Values given in millimeters for the N measurements taken
Avicularia abbreviations:Av1 = small elongate; Av2 = large sublanceolate.
N	ZL	ZW	OL	OW	Av1 L	Av1 W	Av2 L	Av2 W	Ov L	Ov W
1	0.515	0.280	0.088	0.084	0.153	0.018	0.332	0.038	0.136	0.185
2	0.506	0.308	0.080	0.091	0.118	0.019	0.329	0.037	0.169	0.180
3	0.456	0.238	0.086	0.088	0.074	0.019	0.320	0.039	0.150	0.167
4	0.501	0.410	0.084	0.090	0.164	0.018	0.278	0.032	0.154	0.186
5	0.593	0.238	0.079	89833	0.153	0.013	0.255	0.043	0.158	0.194
6	0.569	0.233	0.073	0.098	0.108	0.012			0.151	0.171
7	0.634	0.382	0.085	0.104	0.117	0.016			0.160	0.194
8	0.333	0.346	0.084	0.096	0.116	0.024			0.160	0.184
9	0.461	0.205	0.096	0.086	0.110	0.025			0.154	0.202
10	0.416	0.293	0.085	0.089	0.115	0.016			0.146	0.188
11	0.359	0.301			0.148	0.016			0.151	0.177
12	0.319	0.310			0.114	0.021			0.159	0.185
13	0.427	0.300			0.160	0.022			0.157	0.190
14	0.316	0.311			0.119	0.017			0.143	0.182
15	0.331	0.261			0.151	0.015			0.149	0.175

## Sheet: P. pinctatae
Morphometric data of Parasmittina pinctatae Liu in Liu, Yin & Ma, 2001
Specimen: UFBA 5204
Values given in millimeters for the N measurements taken
Avicularia abbreviations:Av1 = small subtriangular; Av2 = small elongate; Av3 = large spatulate
N	ZL	ZW	OL	OW	Av1 L	Av1 W	Av2 L	Av2 W	Av3 L	Av3 W	Ov L	Ov W
1	0.657	0.269	0.108	0.096	0.048	0.035	0.137	0.015	0.290	0.061	0.172	0.205
2	0.398	0.277	0.107	0.105	0.053	0.026			0.330	0.066	0.182	0.218
3	0.483	0.277	0.095	0.090	0.056	0.030			0.337	0.057	0.192	0.233
4	0.482	0.285	0.107	0.098	0.037	0.023					0.173	0.236
5	0.672	0.257	0.113	0.105	0.046	0.027					0.169	0.201
6	0.409	0.262	0.107	0.098	0.051	0.044					0.183	0.222
7	0.485	0.246	0.104	0.112	0.090	0.044					0.185	0.222
8	0.380	0.246	0.096	0.096	0.074	0.038					0.172	0.224
9	0.489	0.276	0.114	0.114	0.042	0.030					0.176	0.216
10	0.390	0.237	0.094	0.095	0.035	0.025					0.173	0.240
11	0.410	0.279	0.101	0.098							0.176	0.233
12	0.440	0.301	0.091	0.094							0.167	0.234
13	0.380	0.223	0.112	0.088							0.129	0.218
14	0.519	0.266	0.107	0.089							0.161	0.163
15	0.409	0.351	0.098	0.105							0.185	0.243

## Sheet: P. serrula
Morphometric data of Parasmittina serrula Soule & Soule, 1973
Specimen: . UFBA 2850
Values given in millimeters for the N measurements taken
Avicularia abbreviations:Av1 = small elongate; Av2 = large spatulate.
N	ZL	ZW	OL	OW	Av1 L	Av1 W	Av2 L	Av2 W	Ov L	Ov W
1	0.451	0.235	0.085	0.091	0.127	0.020	0.359	0.060	0.151	0.187
2	0.358	0.283	0.086	0.086	0.115	0.012	0.324	0.057	0.118	0.191
3	0.544	0.247	0.120	0.102	0.106	0.018	0.255	0.055	0.148	0.193
4	0.443	0.229	0.080	0.091	0.092	0.021	0.321	0.066	0.152	0.192
5	0.360	0.261	0.081	0.083	0.093	0.004	0.285	0.053	0.170	0.196
6	0.415	0.273	0.079	0.087	0.104	0.010	0.311	0.051	0.170	0.192
7	0.375	0.278	0.077	0.081	0.092	0.012			0.136	0.209
8	0.423	0.256	0.065	0.087	0.085	0.007			0.149	0.220
9	0.375	0.285	0.079	0.090	0.083	0.012			0.155	0.192
10	0.627	0.310	0.087	0.074	0.092	0.019			0.159	0.200
11	0.637	0.267			0.095	0.016			0.160	0.180
12	0.486	0.238			0.109	0.026			0.170	0.185
13	0.390	0.190			0.091	0.021			0.138	0.194
14	0.309	0.302			0.110	0.008			0.145	0.188
15	0.407	0.196			0.091	0.011			0.162	0.198

## Sheet: P. simpulata
Morphometric data of Parasmittina simpulata Winston, Vieira & Woollacott, 2014
Specimen: UFBA 5324
Values given in millimeters for the N measurements taken
Avicularia abbreviations:Av1 = small elongate; Av2 = large spatulate.
N	ZL	ZW	OL	OW	Av1 L	Av1 W	Av2 L	Av2 W	Av3 L	Av3 W	Ov L	Ov W
1	0.515	0.321	0.102	84943	0.136	0.044	0.176	0.033	0.553	0.156	0.249	0.261
2	0.332	0.316	0.099	87686	0.116	0.043	0.145	0.057	0.541	0.143	0.205	0.238
3	0.679	0.488	0.103	88981	0.112	0.048	0.188	0.069	0.449	0.142	0.238	0.322
4	0.456	0.298	0.099	109612	0.108	0.042	0.113	0.059	0.383	0.106	0.234	0.270
5	0.652	0.255	0.085	103175	0.110	0.050	0.086	0.067	0.494	0.131	0.216	0.244
6	0.417	0.294	0.127	107768	0.144	0.041	0.141	0.051	0.473	0.114	0.240	0.315
7	0.574	0.287	0.095	105062	0.160	0.050	0.0109	0.060	0.412	0.100	0.254	0.271
8	0.818	0.347	0.100	106625	0.151	0.056	0.156	0.061	0.302	0.155	0.208	0.237
9	0.599	0.634	0.100	99110	0.147	0.039	0.121	0.063			0.201	0.225
10	0.447	0.417	0.098	110723	0.097	0.047	0.136	0.055			0.231	0.252
11	0.794	0.386	0.106	102651	0.120	0.047	0.108	0.064			0.199	0.283
12	0.435	0.318	0.081	108204	0.110	0.041	0.134	0.045			0.240	0.346
13	0.453	0.486	0.091	104174	0.109	0.049	0.101	0.054			0.223	0.260
14	0.505	0.531	0.085	96248	0.125	0.048	0.149	0.065			0.227	0.256
15	0.483	0.556	0.087	94252	0.114	0.050	0.101	0.058

## Sheet: P. winstonae
Morphometric data of Parasmittina winstonae Liu in Liu, Yin & Ma, 2001
Specimen: UFBA 5316
Values given in millimeters for the N measurements taken
Avicularia abbreviations:Av1 = small elongate; Av2 = large spatulate.
N	ZL	ZW	OL	OW	Av1 L	Av1 W	Av2 L	Av2 W	Av3 L	Av3 W	Ov L	Ov W
1	0.381	0.318	0.106	0.106	0.069	0.032	0.052	0.045	0.386	0.074	0.190	0.217
2	0.386	0.312	0.094	0.092	0.093	0.037	0.065	0.035	0.444	0.055	0.202	0.223
3	0.514	0.317	0.115	0.106	0.084	0.048	0.062	0.035			0.184	0.221
4	0.510	0.367	0.110	0.091	0.085	0.041	0.051	0.043			0.179	0.236
5	0.469	0.338	0.109	0.119	0.095	0.058	0.047	0.037			0.208	0.244
6	0.402	0.339	0.103	0.099	0.100	0.039	0.058	0.043			0.187	0.225
7	0.348	0.196	0.095	0.101	0.132	0.043	0.045	0.044			0.175	0.219
8	0.403	0.272	0.087	0.085	0.086	0.043	0.054	0.043			0.187	0.205
9	0.365	0.305			0.106	0.043	0.052	0.052			0.172	0.209
10	0.337	0.305			0.093	0.037	0.076	0.047			0.206	0.233
11					0.082	0.043	0.059	0.032			0.176	0.217
12					0.092	0.045	0.041	0.045			0.184	0.221
13					0.102	0.042	0.062	0.040			0.198	0.236
14					0.092	0.039	0.048	0.052			0.201	0.225
15					0.081	0.039	0.044	0.050			0.205	0.273

[truncated: 1 more sheets: P. falciformis]
